# Supplementary material for: Real-Time Embedded Smart-Particle Monitoring for Index-Based Evaluation of Asphalt Mixture Compaction Quality
Source: Sensors (Basel). 2026 Mar 13;26(6):1822. doi: 10.3390/s26061822 (PMC13030270; doi:10.3390/s26061822)
Supplement: Supplementary file 1 [file sensors-26-01822-s001.zip]

Archive with 1 entries (1 files):
- sensors-4177269-supplementary.pdf
